# Supplementary material for: Preparation and Properties of Low Dielectric Constant Siloxane/Carbosilane Hybrid Benzocyclobutene Resin Composites
Source: Materials (Basel). 2021 Nov 1;14(21):6548. doi: 10.3390/ma14216548 (PMC8585461; doi:10.3390/ma14216548)
Supplement: Supplementary file 1 [file materials-14-06548-s001.zip]

Archive with 1 entries (1 files):
- materials-1392619-supplementary.pdf
